# Supplementary material for: rDromaserpin: A Novel Anti-Hemostatic Serpin, from the Salivary Glands of the Hard Tick Hyalomma dromedarii
Source: Toxins (Basel). 2021 Dec 20;13(12):913. doi: 10.3390/toxins13120913 (PMC8703697; doi:10.3390/toxins13120913)
Supplement: Supplementary file 1 [file toxins-13-00913-s001.zip]

Archive with 1 entries (1 files):
- toxins-1461751-supplementary.pdf
